# Supplementary material for: Global research trends in acupuncture for cancer pain: A bibliometric analysis
Source: Medicine (Baltimore). 2023 Oct 13;102(41):e34739. doi: 10.1097/MD.0000000000034739 (PMC10578673; doi:10.1097/MD.0000000000034739)
Supplement: Supplementary file 2 [file medi-102-e34739-s002.xls]

## Sheet: Sheet1
id	author	documents	citations	total link strength	centrality		TRUE	21	0.06	2014	MAO J
1932	Mao, Jun J.	25	525	55	0.06		TRUE	17	0.11	2009	LEE J
124	Bao, Ting	14	401	22	0.05		TRUE	15	0.09	2018	WANG Y
506	Cohen, Lorenzo	12	490	26	0.05		TRUE	15	0.04	2018	LI Y
591	Deng, Gary	9	474	12	0.1		TRUE	14	0.02	2017	LIU Y
1450	Lao, Lixing	9	475	4	0.03		TRUE	13	0.05	2011	BAO T
311	Cassileth, Barrie R.	8	466	12	0		TRUE	12	0.1	2005	DENG G
816	Garcia, M. Kay	7	331	16	0		TRUE	11	0.04	2019	WANG X
886	Greenlee, Heather	7	867	11	0		TRUE	11	0.01	2013	LI J
170	Ben-Arye, Eran	6	81	14	0		TRUE	11	0.05	2007	CHEN Y
690	Enblom, Anna	6	63	3	0		TRUE	10	0.05	2010	COHEN L
1236	Johnson, Mark I.	6	282	4			TRUE	10	0	2001	CASSILETH B
1349	Kim, Woojin	6	121	3			TRUE	9	0.03	2019	LIU C
1508	Lee, Myeong Soo	6	186	6			TRUE	9	0.03	2019	WANG J
1673	Liang, Yi	6	53	8			TRUE	9	0.02	2018	ZHANG Y
1741	Liu, Cun-Zhi	6	21	12			TRUE	9	0.03	2003	LAO L
2130	Omura, Yoshiaki	6	68	4			TRUE	8	0.03	2018	CHEN J
2379	Rosenthal, David S.	6	201	4			TRUE	8	0.01	2019	LI Q
148	Bauer, Brent A.	5	206	0			TRUE	7	0.03	2014	GUO Y
698	Ernst, Edzard	5	194	5			TRUE	7	0.01	2020	WANG L
1344	Kim, Sun Kwang	5	134	3			TRUE	7	0.01	2003	BERMAN B
1727	Liou, Kevin T.	5	44	18			TRUE	6	0.01	2021	LIU X
1814	Lopez, Gabriel	5	41	12			TRUE	6	0	2012	WANG C
1839	Lu, Weidong	5	138	4			TRUE	6	0	2001	ERNST E
2410	Samuels, Noah	5	60	13			TRUE	6	0.01	2018	LI S
2442	Schiff, Elad	5	75	13			TRUE	6	0.01	2002	KIM H
2830	Vickers, Andrew J.	5	310	10			TRUE	6	0.01	2002	KIM K
2898	Wang, Li-Qiong	5	20	10			TRUE	6	0.02	2020	ZHANG J
3095	Xie, Sharon X.	5	262	14			TRUE	6	0	2018	WU J
3331	Zhang, Haibo	5	154	20			TRUE	5	0	2001	VICKERS A
175	Bennett, Michael I.	4	164	4			TRUE	5	0.01	2020	ZHU X
234	Bowman, Marjorie A.	4	167	10			TRUE	5	0.01	2009	BOWMAN M
300	Carlson, Linda E.	4	298	2			TRUE	5	0	2009	BRUNER D
376	Chen, Hao	4	46	0			TRUE	5	0	2019	LIU B
586	Demichele, Angela	4	188	12			TRUE	5	0.01	2020	LIU J
592	Deng, Gary E.	4	386	11			TRUE	5	0	2020	YANG J
654	Du, Junying	4	44	8			TRUE	5	0	2011	ENBLOM A
669	Duvvi, Harsha	4	48	4			TRUE	5	0	2020	LIN L
722	Fang, Jianqiao	4	44	8			TRUE	5	0.01	2019	CHEN C
730	Farrar, John T.	4	188	12			TRUE	5	0	2020	LI D
929	Guo, Xinfeng	4	112	20			TRUE	5	0	2021	LI H
959	Hammar, Mats	4	138	3			TRUE	5	0.03	2017	ZHANG X
1007	He, Yihan	4	112	20			TRUE	5	0	2007	KIM S
1022	Hershman, Dawn L.	4	481	7			TRUE	5	0	2019	ZHANG H
1347	Kim, Tae-Hun	4	111	3			TRUE	5	0	2009	BEN-ARYE E
1465	Lavie, Ofer	4	54	12			TRUE	5	0	2014	GARCIA M
1512	Lee, Richard	4	265	9
1606	Li, Q. Susan	4	42	15
1621	Li, Susan Q.	4	32	9
1954	May, Brian H.	4	112	20
1970	Meghani, Salimah H.	4	42	11
2372	Romero, Sally A. D.	4	41	12
2612	Spano, Michael	4	54	11
2946	Wang, Yan-Qing	4	107	0
2951	Wang, Yu	4	22	8
3145	Xue, Charlie Changli	4	112	20
3181	Yang, Jing-Wen	4	20	10
3218	Yeh, Chao Hsing	4	57	0
3230	Yeung, K. Simon	4	181	7
3316	Zhang, Anthony Lin	4	156	16

## Sheet: Sheet2
共被引作者						TRUE	88	0.22	2001	ERNST E	2
id	author	citations	total link strength			TRUE	90	0.14	2001	ALIMI D	10
10788	Omura, Y	248	28	1		TRUE	83	0.04	2005	MACPHERSON H	9
4135	Ernst, E	178	2278	2		TRUE	91	0.03	2010	LU WD	8
9284	Mao, Jj	163	2269	3		TRUE	91	0.04	2014	HERSHMAN DL	7
9992	Molassiotis, A	128	1811	4		TRUE	95	0.07	2001	VICKERS AJ	6
1017	Bao, T	127	1759	5		TRUE	88	0.08	2013	BAO T	5
14603	Vickers, Aj	120	1761	6		TRUE	89	0.1	2007	MOLASSIOTIS A	4
5967	Hershman, Dl	115	1445	7		TRUE	86	0.05	2010	MAO JJ	3
8936	Lu, Wd	107	1340	8		TRUE	3	0	2009	OMURA Y	1
9125	Macpherson, H	106	1324	9		TRUE	37	0.09	2001	CASSILETH BR
437	Alimi, D	100	1331	10		TRUE	16	0.07	2000	ASTIN JA
5645	Han, Js	96	1093			TRUE	23	0.07	2006	BERMAN BM
3523	Deng, G	95	1321			TRUE	68	0.07	2005	HAN JS
4829	Garcia, Mk	92	1320			TRUE	65	0.06	2009	CREW KD
3127	Crew, Kd	81	1254			TRUE	30	0.06	2001	LINDE K
16131	Zhang, Rx	81	764			TRUE	33	0.06	2003	SHEN JN
10927	Paley, Ca	78	985			TRUE	62	0.05	2012	PALEY CA
4409	Filshie, J	67	1119			TRUE	31	0.05	2004	RAMSAY DJ
3914	Dundee, Jw	65	822			TRUE	78	0.04	2006	DENG G
7165	Kaptchuk, Tj	65	730			TRUE	20	0.04	2000	DUNDEE JW
4034	Eisenberg, Dm	60	481			TRUE	25	0.04	2000	EISENBERG DM
2239	Cassileth, Br	57	764			TRUE	76	0.04	2010	GARCIA MK
8197	Lee, Ms	55	729			TRUE	31	0.04	2012	LEE MS
6007	Higgins, Jpt	54	586			TRUE	28	0.04	2003	MELCHART D
8611	Linde, K	53	831			TRUE	25	0.03	2003	***WORLDHEALTHORGANIZATION
2698	Choi, Ty	52	669			TRUE	1	0.03	2001	AKER PD
4193	Ezzo, J	52	870			TRUE	12	0.03	2000	BLOM M
5303	Greenlee, H	50	729			TRUE	19	0.03	2000	BURSTEIN HJ
9695	Melchart, D	50	758			TRUE	7	0.03	2002	CARPENTER JS
12057	Roscoe, Ja	50	725			TRUE	18	0.03	2011	ENBLOM A
1975	Burnstock, G	49	165			TRUE	40	0.03	2003	EZZO J
8577	Lin, Jg	49	358			TRUE	28	0.03	2005	FILSHIE J
6937	Johnstone, Pas	47	587			TRUE	9	0.03	2010	KWON YB
16157	Zhang, Y	47	473			TRUE	35	0.03	2012	LIN JG
8165	Lee, H	46	691			TRUE	2	0.02	2001	*US DEPHHS
12832	Shen, Jn	46	766			TRUE	2	0.02	2000	*WHO
15778	Yeh, Ch	46	388			TRUE	4	0.02	2000	ADLER SR
2842	Cleeland, Cs	45	466			TRUE	11	0.02	2000	ANDERSSON S
11695	Ramsay, Dj	45	653			TRUE	9	0.02	2014	BAEK YH
13564	Streitberger, K	45	746			TRUE	17	0.02	2007	BARDIA A
2654	Chiu, Hy	42	685			TRUE	14	0.02	2007	BARNES PATRICIAM
5933	Henry, Nl	42	503			TRUE	11	0.02	2012	BREIVIK H
15133	White, A	42	739			TRUE	18	0.02	2013	CAVALETTI G
7897	Kwon, Yb	41	220			TRUE	7	0.02	2012	CHAE Y
1981	Burstein, Hj	38	416			TRUE	20	0.02	2014	CHEN L
4094	Enblom, A	38	506			TRUE	23	0.02	2017	CHIEN TJ
15384	World Health, Organization	38	372			TRUE	35	0.02	2017	CHIU HY
2255	Cavaletti, G	37	355			TRUE	45	0.02	2013	CHOI TY
5861	He, Yh	37	427			TRUE	10	0.02	2003	DIBBLE SL
8179	Lee, Jh	37	398			TRUE	22	0.02	2012	DONALD GK
15276	Witt, Cm	37	567			TRUE	42	0.02	2017	GREENLEE H
10713	Oh, B	36	605			TRUE	20	0.02	2018	HAN XY
9982	Moher, D	33	297			TRUE	25	0.02	2005	JOHNSTONE PAS
16211	Zhao, Zq	33	323			TRUE	49	0.02	2005	KAPTCHUK TJ
1225	Ben-Arye, E	32	275			TRUE	40	0.02	2006	LEE H
1301	Berman, Bm	32	388			TRUE	8	0.02	2005	LIOSSI C
8026	Lao, Lx	32	410			TRUE	10	0.02	2004	MELZACK R
10033	Montgomery, Gh	32	575			TRUE	29	0.02	2015	OH B
12575	Schroeder, S	32	392			TRUE	26	0.02	2018	PAICE JA
15333	Wong, Raimond	32	357			TRUE	24	0.02	2003	ROSCOE JA
783	Astin, Ja	31	263			TRUE	21	0.02	2006	STREITBERGER K
4410	Filshie, Jacqueline	31	485			TRUE	40	0.02	2007	ZHANG RX
4711	Furlan, Ad	31	426			TRUE	23	0.02	2010	ZHAO ZQ
10913	Paice, Ja	31	457			TRUE	9	0.01	2012	***AMERICANCANCERSOCIETY
2628	Chien, Tj	30	517			TRUE	4	0.01	2018	***NATIONALCENTERFORCOMPLEMENTARYANDINTEGRATIVEHEALTH
4194	Ezzo, Jm	30	428			TRUE	3	0.01	2001	***WORLDHEALTHORGANIZATION(WHO)
2718	Chou, R	29	408			TRUE	81	0.01	2006	[ANONYMOUS]
8139	Lee, A	29	521			TRUE	14	0.01	2014	ARGYRIOU AA
10900	Pachman, Dr	29	302			TRUE	5	0.01	2002	BARTON DL
3765	Donald, Gk	28	354			TRUE	3	0.01	2004	BAUSELL RB
8207	Lee, Sh	28	422			TRUE	2	0.01	2019	BELLAMY N
8865	Loprinzi, Cl	28	352			TRUE	18	0.01	2015	BEN-ARYE E
13747	Syrjala, Kl	28	386			TRUE	2	0.01	2010	BENEDETTI F
1479	Blom, M	27	284			TRUE	11	0.01	2006	BIRCH S
3108	Cramer, H	27	610			TRUE	10	0.01	2017	BISHOP FL
3642	Dibble, Sl	27	453			TRUE	5	0.01	2019	BJELLAND I
9242	Manheimer, E	27	507			TRUE	8	0.01	2006	BOON H
9747	Mercadante, S	27	209			TRUE	2	0.01	2015	BRATTBERG G
11274	Pfister, Dg	27	389			TRUE	9	0.01	2008	BRUERA E
11405	Portenoy, Rk	27	289			TRUE	10	0.01	2012	CARACENI A
8008	Langevin, Hm	26	433			TRUE	4	0.01	2015	CHAO LF
9710	Melzack, R	26	185			TRUE	12	0.01	2006	CHERKIN DC
12716	Seretny, M	26	241			TRUE	13	0.01	2015	CHOU R
13682	Sun, Y	26	383			TRUE	31	0.01	2014	CLEELAND CS
1054	Barnes Patricia, M	25	237			TRUE	15	0.01	2010	CREW KATHERINED
2592	Cherkin, Dc	25	324			TRUE	3	0.01	2019	DOWELL D
4180	Everdingen, Mhjvdbv	25	312			TRUE	13	0.01	2017	DWORKIN RH
8452	Li, Y	25	213			TRUE	25	0.01	2010	EZZO JM
9673	Mehling, We	25	396			TRUE	15	0.01	2011	FILSHIE JACQUELINE
14916	Wang, Y	25	217			TRUE	14	0.01	2007	FURLAN AD
680	Argyriou, Aa	24	275			TRUE	8	0.01	2015	GALANTINO ML
1656	Bower, Je	24	320			TRUE	12	0.01	2020	GARLAND SN
2163	Carlson, Le	24	477			TRUE	4	0.01	2014	GRISOLD W
2483	Chen, L	24	318			TRUE	36	0.01	2014	HIGGINS JPT
6397	Hui, Kks	24	316			TRUE	9	0.01	2015	KEHLET H
15860	Yoon, Sy	24	180			TRUE	7	0.01	2020	LIANG Y
1039	Bardia, A	23	312			TRUE	5	0.01	2010	LIU X
3944	Dworkin, Rh	23	253			TRUE	9	0.01	2021	LOPRINZI CL
4643	Frisk, J	23	573			TRUE	11	0.01	2006	MANHEIMER E
5928	Henkin, Ri	23	11			TRUE	8	0.01	2013	MENG XZ
13165	Smith, Ca	23	304			TRUE	10	0.01	2020	MOHER DAVID
13169	Smith, Eml	23	249			TRUE	3	0.01	2021	NG SSM
14754	Walker, Em	23	451			TRUE	8	0.01	2006	PAN CX
14893	Wang, Sm	23	318			TRUE	11	0.01	2006	PARIENTE J
1416	Birch, S	22	376			TRUE	12	0.01	2006	RICHARDSON MA
6652	Jadad, Ar	22	272			TRUE	24	0.01	2013	SCHROEDER S
8986	Lundeberg, T	22	316			TRUE	23	0.01	2018	SERETNY M
9743	Meng, Zq	22	300			TRUE	3	0.01	2005	SHLAY JC
11877	Richardson, Ma	22	311			TRUE	15	0.01	2008	SMITH CA
1876	Bruera, E	21	220			TRUE	14	0.01	2011	SUN Y
2464	Chen, H	21	305			TRUE	14	0.01	2001	SYRJALA KL
3126	Crew Katherine, D	21	422			TRUE	17	0.01	2012	WALKER EM
4270	Farrar, Jt	21	221			TRUE	13	0.01	2018	WANG H
4850	Garland, Sn	21	225			TRUE	15	0.01	2005	WHITE A
5970	Hervik, J	21	424			TRUE	11	0.01	2006	WHITE AR
8054	Lau, Chy	21	300			TRUE	4	0.01	2021	WHO
11068	Paterson, C	21	153			TRUE	20	0.01	2011	WONG RAIMOND
5503	Guyatt, Gh	20	195			TRUE	3	0.01	2018	YIN JY
5654	Han, Xy	20	284			TRUE	33	0.01	2013	ZHANG Y
7261	Kehlet, H	20	120			TRUE	8	0.01	2018	ZHOU J
7654	Kong, J	20	205			TRUE	1	0	2001	1990
11010	Park, Jh	20	145			TRUE	1	0	2003	1997
14837	Wang, H	20	179			TRUE	2	0	2019	2016
						TRUE	1	0	2008	***AGENCYFORHEALTHCARERESEARCHANDQUALITY
						TRUE	1	0	2006	***AGENCYFORTOXICSUBSTANCESANDDISEASEREGISTRY(ATSDR)
						TRUE	1	0	2012	***AMERICANPAINSOCIETY
						TRUE	1	0	2006	***CENTERSFORDISEASECONTROLANDPREVENTION(CDC)
						TRUE	1	0	2009	***ICHSTEERINGCOMMITTEE
						TRUE	3	0	2009	***NATIONALCANCERINSTITUTE
						TRUE	1	0	2010	***NATIONALCENTERFORCOMPLEMENTARYANDALTERNATIVEMEDICINE
						TRUE	2	0	2022	***NATIONALCENTERFORCOMPLEMENTARYANDINTEGRATIVEHEALTH(NCCIH)
						TRUE	1	0	2006	***NATIONALCENTERFORHEALTHSTATISTICS
						TRUE	1	0	2009	***NATIONALHEALTHSERVICEFIFEAREADRUGANDTHERAPEUTICSCOMMITTEE
						TRUE	1	0	2009	***NATIONALINSTITUTEFORHEALTHANDCLINICALEXCELLENCE
						TRUE	1	0	2006	***NATIONALINSTITUTEFOROCCUPATIONALSAFETYANDHEALTH(NIOSH)
						TRUE	1	0	2008	***NATIONALINSTITUTESOFHEALTH
						TRUE	1	0	2003	***NATIONALINSTITUTESOFHEALTHTECHNOLOGYASSESSMENTCONFERENCEONMANAGEMENTOFTEMPOROMANDIBULARDISORDERSPROCEEDINGS
						TRUE	1	0	2006	***USENVIRONMENTALPROTECTIONAGENCY
						TRUE	1	0	2006	***USENVIRONMENTALPROTECTIONAGENCY(USEPA)
						TRUE	1	0	2007	*ACS
						TRUE	2	0	2004	*AM MEDASS
						TRUE	1	0	2005	*CAN TASKFORCPER
						TRUE	1	0	2002	*CDC
						TRUE	1	0	2008	*CENTR BRAINTUMR
						TRUE	1	0	2005	*COCHR COLL
						TRUE	1	0	2004	*DEP STAT
						TRUE	1	0	2004	*DIR GENBUDGACC
						TRUE	1	0	2003	*EHM REHTECHN
						TRUE	1	0	2002	*HORM FDNSGKOMB
						TRUE	1	0	2007	*I CLINSYSTIMPR
						TRUE	1	0	2004	*J HOPKADJCLING
						TRUE	1	0	2000	*KAL INF
						TRUE	1	0	2004	*KOR NATSTATOFF
						TRUE	1	0	2000	*NAT LIBMED
						TRUE	1	0	2000	*NAT PHARM
						TRUE	2	0	2007	*NCCAM
						TRUE	1	0	2003	*NEW YORKSTATNUR
						TRUE	1	0	2004	*NIH
						TRUE	1	0	2004	*NIH IHLTHCONSD
						TRUE	1	0	2002	*SAS I
						TRUE	1	0	2002	*STAND ADVCOMMHA
						TRUE	1	0	2004	*STAT CORP
						TRUE	1	0	2004	*WASH STATSTATLA
						TRUE	1	0	2003	*WHO REGOFFWPAC
						TRUE	1	0	2003	AARON LA
						TRUE	11	0	2013	AARONSON NK
						TRUE	2	0	2005	ABBOT NC
						TRUE	2	0	2019	ABBOTT R
						TRUE	2	0	2019	ABDIKARIM I
						TRUE	1	0	2003	ABELES M
						TRUE	1	0	2000	ABELL TL
						TRUE	8	0	2013	ABUAISHA BB
						TRUE	1	0	2002	ACKERMAN V
						TRUE	4	0	2017	ADAMS D
						TRUE	1	0	2004	ADAMS ME
						TRUE	1	0	2004	ADAMS PF
						TRUE	1	0	2003	AFFLECK G
						TRUE	4	0	2003	AGLIETTI L
						TRUE	2	0	2016	AHLBERG K
						TRUE	1	0	2001	AHLES TA
						TRUE	2	0	2019	AHMED S
						TRUE	2	0	2019	AIGNER T
						TRUE	2	0	2018	AL-ATIYYAT N
						TRUE	1	0	2003	ALBOM M
						TRUE	2	0	2016	ALEM M
						TRUE	1	0	2004	ALEY KO
						TRUE	1	0	2000	ALI J
						TRUE	3	0	2003	ALKAISSI A
						TRUE	1	0	2004	ALLEN DL
						TRUE	1	0	2004	ALLISON DB
						TRUE	2	0	2019	AL-MAZIDI S
						TRUE	1	0	2004	ALSADI M
						TRUE	2	0	2019	ALTMAN DG
						TRUE	2	0	2002	ALTMAN RD
						TRUE	1	0	2000	ALVORD LORIARVISO
						TRUE	3	0	2010	AMANZIO M
						TRUE	2	0	2022	AMBROSIO EMM
						TRUE	1	0	2003	AMERONGEN AVN
						TRUE	1	0	2002	AMIN AR
						TRUE	1	0	2002	AMIN ASHOKR
						TRUE	3	0	2021	ANDERSEN KG
						TRUE	1	0	2000	ANDERSON E
						TRUE	4	0	2013	ANDERSON KO
						TRUE	1	0	2004	ANDERSSON GUNNARBJ
						TRUE	1	0	2003	ANDERSSON HI
						TRUE	1	0	2003	ANDREWS PLR
						TRUE	2	0	2011	ANNA E
						TRUE	1	0	2004	ANNIKA P
						TRUE	1	0	2001	ARAKAWA S
						TRUE	2	0	2022	ARGENTA PA
						TRUE	1	0	2003	ARISAWA H
						TRUE	2	0	2022	ARKSEY H
						TRUE	1	0	2000	ARMITAGE P
						TRUE	2	0	2019	ARMOUR M
						TRUE	1	0	2003	ARNOLD LM
						TRUE	1	0	2004	ARROMDEE E
						TRUE	1	0	2003	ASARI T
						TRUE	1	0	2001	ASCARI E
						TRUE	2	0	2018	ASHER GN
						TRUE	1	0	2001	ASSENDELFT WJ
						TRUE	1	0	2001	ASTIN J
						TRUE	2	0	2014	ATKINSON TM
						TRUE	1	0	2002	ATLMAN RD
						TRUE	2	0	2018	AUGESTAD KM
						TRUE	2	0	2005	AUNG S
						TRUE	2	0	2016	AVAN A
						TRUE	2	0	2022	AVAN R
						TRUE	1	0	2002	AVANTS SK
						TRUE	1	0	2000	AVELLANOSA AM
						TRUE	1	0	2002	BACHMANN GA
						TRUE	8	0	2017	BAE K
						TRUE	2	0	2019	BAEUMLER PI
						TRUE	1	0	2001	BAILEY LM
						TRUE	1	0	2003	BALDWIN C
						TRUE	4	0	2013	BALK JUDITH
						TRUE	1	0	2001	BALON J
						TRUE	1	0	2001	BALZARINI A
						TRUE	1	0	2000	BANDELOW B
						TRUE	5	0	2015	BAO YJ
						TRUE	2	0	2014	BARDIN L
						TRUE	4	0	2011	BARNES PM
						TRUE	2	0	2019	BARRAGAN-IGLESIAS P
						TRUE	3	0	2022	BASCH E
						TRUE	2	0	2015	BAUM M
						TRUE	1	0	2001	BAUMANN TJ
						TRUE	2	0	2008	BEAL MW
						TRUE	1	0	2004	BEARON LB
						TRUE	1	0	2003	BECH P
						TRUE	1	0	2001	BECK EG
						TRUE	3	0	2001	BECK SL
						TRUE	4	0	2018	BECKWEE D
						TRUE	1	0	2001	BEDDER MD
						TRUE	1	0	2001	BEGBIE SD
						TRUE	2	0	2017	BEITH JM
						TRUE	1	0	2004	BELLUOMINI J
						TRUE	6	0	2018	BEN-HORIN I
						TRUE	2	0	2022	BENNEDSGAARD K
						TRUE	2	0	2018	BENNELL KL
						TRUE	4	0	2021	BENNETT MI
						TRUE	2	0	2019	BENNETT MIKE
						TRUE	1	0	2004	BENSOUSSAN A
						TRUE	8	0	2017	BENYAMIN R
						TRUE	2	0	2019	BERGER AM
						TRUE	2	0	2018	BERTA T
						TRUE	1	0	2001	BEUTH J
						TRUE	2	0	2016	BILLHULT A
						TRUE	1	0	2001	BINDEMANN S
						TRUE	1	0	2001	BJARNASON I
						TRUE	1	0	2002	BJORCK P
						TRUE	1	0	2001	BLANK JW
						TRUE	1	0	2001	BLOCK JB
						TRUE	2	0	2017	BOKMAND S
						TRUE	1	0	2002	BOMBARDIER C
						TRUE	2	0	2018	BONAZ B
						TRUE	3	0	2022	BONHOF CS
						TRUE	5	0	2016	BOON HEATHERS
						TRUE	2	0	2017	BORENSTEIN M
						TRUE	3	0	2011	BORJESON S
						TRUE	1	0	2000	BORKAN J
						TRUE	2	0	2022	BOSSI P
						TRUE	2	0	2017	BOUSQUET J
						TRUE	8	0	2016	BOWER JE
						TRUE	4	0	2019	BRADT J
						TRUE	2	0	2016	BRAMI C
						TRUE	1	0	2002	BRATER DCRAIG
						TRUE	2	0	2014	BRAUER JA
						TRUE	1	0	2002	BRAWLEY OW
						TRUE	13	0	2020	BRAY F
						TRUE	1	0	2002	BRESLOW NE
						TRUE	2	0	2013	BRINKHAUS B
						TRUE	4	0	2017	BRIOT K
						TRUE	2	0	2017	BRISBOIS TD
						TRUE	2	0	2022	BROOM A
						TRUE	1	0	2000	BROOME ME
						TRUE	2	0	2017	BROSSEAU L
						TRUE	1	0	2000	BROUSSARD CN
						TRUE	1	0	2000	BROWMAN CP
						TRUE	2	0	2009	BROWN SM
						TRUE	2	0	2022	BROWN TJ
						TRUE	3	0	2019	BUFFART LM
						TRUE	2	0	2007	BULLOCK ML
						TRUE	2	0	2008	BURKE A
						TRUE	2	0	2008	BUTKOVIC D
						TRUE	2	0	2014	BUYSSE DJ
						TRUE	2	0	2013	CABYOGLU MT
						TRUE	2	0	2009	CAIN DM
						TRUE	1	0	2000	CALMAN SK
						TRUE	1	0	2000	CAMPOS RG
						TRUE	8	0	2005	CARLSON LE
						TRUE	4	0	2005	CARLSSON CPO
						TRUE	2	0	2012	CARPENTER RJ
						TRUE	1	0	2000	CARROLL D
						TRUE	1	0	2002	CASPI O
						TRUE	2	0	2006	CASSIDY CM
						TRUE	2	0	2016	CASSIDY J
						TRUE	4	0	2012	CASSILETH BARRIE
						TRUE	1	0	2000	CASSUTO J
						TRUE	2	0	2016	CELLA D
						TRUE	2	0	2013	CHAN AW
						TRUE	2	0	2012	CHANG FC
						TRUE	3	0	2021	CHAO MT
						TRUE	14	0	2016	CHEN H
						TRUE	5	0	2016	CHEN HY
						TRUE	3	0	2020	CHEN J
						TRUE	4	0	2021	CHEN JB
						TRUE	2	0	2013	CHEN LL
						TRUE	3	0	2020	CHEN M
						TRUE	3	0	2021	CHEN T
						TRUE	2	0	2010	CHEN X
						TRUE	6	0	2021	CHEN Y
						TRUE	2	0	2015	CHEN Z
						TRUE	2	0	2016	CHEN ZHONG-JIE
						TRUE	3	0	2021	CHENG KKF
						TRUE	2	0	2014	CHENG L
						TRUE	4	0	2012	CHENG RSS
						TRUE	2	0	2016	CHEONG KB
						TRUE	4	0	2020	CHERNIACK EP
						TRUE	4	0	2008	CHEUK DKL
						TRUE	2	0	2012	CHIU JH
						TRUE	2	0	2010	CHO HJ
						TRUE	2	0	2013	CHO JH
						TRUE	2	0	2016	CHO SH
						TRUE	3	0	2020	CHO SY
						TRUE	4	0	2007	CHO ZH
						TRUE	4	0	2013	CHOI DC
						TRUE	7	0	2020	CHOI J
						TRUE	3	0	2021	CHOI JW
						TRUE	3	0	2020	CHOI S
						TRUE	1	0	2002	CHRETIEN I
						TRUE	1	0	2000	CHRISTIANO B
						TRUE	1	0	2002	CLARACO AE
						TRUE	1	0	2002	CLARK JM
						TRUE	3	0	2022	CLARKE TAINYAC
						TRUE	1	0	2000	CLAUSSEN BJORGULF
						TRUE	1	0	2002	COBLEIGH MA
						TRUE	1	0	2002	COFFMAN RL
						TRUE	5	0	2013	COHEN ANDREAJ
						TRUE	4	0	2014	COHEN J
						TRUE	5	0	2011	COLEMAN RE
						TRUE	2	0	2014	COLVIN LA
						TRUE	2	0	2001	COOKE B
						TRUE	2	0	2015	COOMBES RC
						TRUE	2	0	2006	COOPER RA
						TRUE	1	0	2000	CORNER J
						TRUE	1	0	2000	COTTER DJ
						TRUE	2	0	2016	COYNE PATRICKJ
						TRUE	9	0	2018	CRAMER H
						TRUE	1	0	2000	CUNNINGHAM FG
						TRUE	4	0	2020	DA SILVAMD
						TRUE	2	0	2015	DANG W
						TRUE	2	0	2014	DAUT RL
						TRUE	2	0	2005	DAVIS MP
						TRUE	2	0	2003	DAWIDSON I
						TRUE	3	0	2016	DE VALOIS BA
						TRUE	13	0	2013	DEAN-CLOWER E
						TRUE	11	0	2019	DEANDREA S
						TRUE	2	0	2014	DEDMAN P
						TRUE	2	0	2006	DENG GARY
						TRUE	2	0	2015	DENG GARYE
						TRUE	3	0	2017	DENG GE
						TRUE	2	0	2014	DENG LY
						TRUE	2	0	2013	DEPARTMENT OFHEALTH
						TRUE	3	0	2020	DIGIANNI LM
						TRUE	6	0	2005	DILLON M
						TRUE	4	0	2018	DIMITROVA A
						TRUE	2	0	2015	DIN OS
						TRUE	2	0	2011	DINCER F
						TRUE	2	0	2014	DONG ZQ
						TRUE	2	0	2009	DONNELLAN PP
						TRUE	3	0	2021	DU JUNYING
						TRUE	3	0	2021	DUSEK JA
						TRUE	2	0	2015	EPPLEIN M
						TRUE	2	0	2003	EPSTEIN JB
						TRUE	4	0	2013	ERNST EDZARD
						TRUE	2	0	2011	EVANS S
						TRUE	14	0	2013	EVERDINGEN MHJVDBV
						TRUE	2	0	2014	FABRO EAN
						TRUE	3	0	2017	FALKENSTEINER MARIA
						TRUE	10	0	2020	FALLON M
						TRUE	2	0	2015	FALLOWFIELD LJ
						TRUE	5	0	2021	FAN AY
						TRUE	3	0	2020	FANG JQ
						TRUE	7	0	2015	FARRAR JT
						TRUE	2	0	2007	FELLOWES
						TRUE	2	0	2014	FELSON DT
						TRUE	4	0	2013	FENG Y
						TRUE	2	0	2011	FEYER PC
						TRUE	2	0	2005	FIELD T
						TRUE	2	0	2005	FIELD TM
						TRUE	2	0	2005	FIELDS MW
						TRUE	2	0	2016	FILLINGIM RB
						TRUE	2	0	2016	FINNANE A
						TRUE	2	0	2014	FINNEGAN-JOHN J
						TRUE	2	0	2014	FITZMAURICE GM
						TRUE	2	0	2015	FLATTERS SJL
						TRUE	8	0	2019	FRANCONI G
						TRUE	6	0	2019	FRENKEL M
						TRUE	4	0	2009	FRISK J
						TRUE	2	0	2008	FU X
						TRUE	3	0	2020	FUSUMADA KAZUTOSHI
						TRUE	4	0	2005	GADSBY G
						TRUE	2	0	2006	GADSBY JG
						TRUE	2	0	2013	GALANTINO MLA
						TRUE	2	0	2013	GARDANI G
						TRUE	3	0	2021	GARLAND EL
						TRUE	6	0	2020	GEWANDTER JS
						TRUE	2	0	2016	GILRON I
						TRUE	2	0	2016	GOATS GC
						TRUE	7	0	2013	GOLDMAN N
						TRUE	2	0	2012	GOODWIN PJ
						TRUE	7	0	2019	GORIN SS
						TRUE	2	0	2015	GOSS PE
						TRUE	5	0	2013	GOTTSCHLING S
						TRUE	2	0	2006	GRALLA RJ
						TRUE	3	0	2021	GRANT SJ
						TRUE	3	0	2019	GREEN CR
						TRUE	4	0	2007	GREEN S
						TRUE	3	0	2018	GREENLEE HEATHER
						TRUE	2	0	2007	GROOTENHUIS MA
						TRUE	2	0	2012	GUINDON J
						TRUE	2	0	2014	GUO CHANG-QING
						TRUE	2	0	2011	GUO R
						TRUE	2	0	2014	GUO Y
						TRUE	2	0	2016	GUPTA K
						TRUE	14	0	2017	GUYATT GH
						TRUE	5	0	2010	HAAKE M
						TRUE	2	0	2008	HAKER E
						TRUE	4	0	2005	HAMMAR M
						TRUE	2	0	2013	HAMMERSCHLAG R
						TRUE	3	0	2021	HAMMOND EA
						TRUE	2	0	2011	HAN A
						TRUE	2	0	2008	HARGREAVES K
						TRUE	3	0	2013	HARRIS RE
						TRUE	3	0	2022	HAUSHEER FH
						TRUE	6	0	2019	HAYS RD
						TRUE	4	0	2005	HE JP
						TRUE	3	0	2021	HE W
						TRUE	4	0	2020	HE Y
						TRUE	32	0	2020	HE YH
						TRUE	21	0	2014	HENRY NL
						TRUE	6	0	2006	HERNANDEZ-REIF M
						TRUE	5	0	2009	HERVIK J
						TRUE	2	0	2006	HESKETH PJ
						TRUE	2	0	2009	HICKOK JT
						TRUE	3	0	2020	HIGGINS JULIANPT
						TRUE	2	0	2003	HO CM
						TRUE	3	0	2021	HOANG HTX
						TRUE	2	0	2012	HOLMBERG L
						TRUE	2	0	2012	HOPKINS HOLLISANNESETON
						TRUE	4	0	2021	HORNEBER M
						TRUE	2	0	2015	HOWELL A
						TRUE	2	0	2006	HSIEH LLC
						TRUE	6	0	2019	HSIEH YL
						TRUE	13	0	2018	HU CQ
						TRUE	2	0	2015	HU J
						TRUE	2	0	2014	HU X
						TRUE	6	0	2012	HUANG C
						TRUE	3	0	2022	HUANG CC
						TRUE	5	0	2014	HUANG WJ
						TRUE	6	0	2011	HUI KKS
						TRUE	2	0	2014	HURLOW A
						TRUE	5	0	2007	HYODO I
						TRUE	4	0	2022	IRAVANI S
						TRUE	5	0	2017	IRWIN ML
						TRUE	3	0	2017	JACOBSEN PB
						TRUE	13	0	2008	JADAD AR
						TRUE	2	0	2010	JANG MH
						TRUE	3	0	2010	JEMAL A
						TRUE	6	0	2010	JENSEN MP
						TRUE	8	0	2019	JEONG YJ
						TRUE	2	0	2012	JIANG JH
						TRUE	2	0	2008	JOBST K
						TRUE	3	0	2018	JOHNS C
						TRUE	2	0	2012	JOHNSON MI
						TRUE	7	0	2013	JOHNSTON MF
						TRUE	2	0	2008	JOOS S
						TRUE	3	0	2017	KABATZINN J
						TRUE	2	0	2008	KARST M
						TRUE	3	0	2017	KEMPER KJ
						TRUE	2	0	2012	KENNEDY S
						TRUE	3	0	2020	KIM H
						TRUE	3	0	2018	KIM HJ
						TRUE	6	0	2016	KIM JH
						TRUE	10	0	2012	KIM SK
						TRUE	4	0	2020	KIM TH
						TRUE	8	0	2020	KIM W
						TRUE	2	0	2010	KIRSCH I
						TRUE	3	0	2022	KNEIS S
						TRUE	3	0	2022	KNOERL R
						TRUE	2	0	2009	KOEDA T
						TRUE	4	0	2022	KOLB NA
						TRUE	10	0	2010	KONG J
						TRUE	2	0	2009	KUAI LE
						TRUE	2	0	2005	KUTTNER L
						TRUE	2	0	2011	KWON YD
						TRUE	3	0	2017	LADAS EJ
						TRUE	2	0	2010	LAFFERTY WE
						TRUE	2	0	2011	LAIRD B
						TRUE	7	0	2010	LANGEVIN HM
						TRUE	17	0	2007	LAO LX
						TRUE	18	0	2017	LAU CHY
						TRUE	2	0	2009	LAWENDA BD
						TRUE	10	0	2005	LEE A
						TRUE	3	0	2018	LEE C
						TRUE	3	0	2019	LEE EJ
						TRUE	5	0	2020	LEE G
						TRUE	3	0	2012	LEE HJ
						TRUE	3	0	2020	LEE J
						TRUE	16	0	2010	LEE JH
						TRUE	3	0	2020	LEE JY
						TRUE	2	0	2007	LEE MM
						TRUE	5	0	2019	LEE S
						TRUE	21	0	2016	LEE SH
						TRUE	6	0	2005	LENG G
						TRUE	2	0	2008	LEO RJ
						TRUE	16	0	2017	LESI G
						TRUE	4	0	2008	LEWITH GT
						TRUE	3	0	2019	LI A
						TRUE	3	0	2021	LI B
						TRUE	4	0	2021	LI J
						TRUE	7	0	2020	LI K
						TRUE	3	0	2018	LI L
						TRUE	2	0	2005	LI QS
						TRUE	6	0	2020	LI XM
						TRUE	11	0	2019	LI Y
						TRUE	8	0	2015	LIAN WL
						TRUE	7	0	2019	LIAO HY
						TRUE	2	0	2012	LIN CC
						TRUE	2	0	2007	LIN YC
						TRUE	8	0	2021	LIOU KT
						TRUE	2	0	2011	LIPTON ALLAN
						TRUE	5	0	2021	LIU J
						TRUE	3	0	2021	LIU Q
						TRUE	6	0	2021	LIU Y
						TRUE	3	0	2021	LIU YH
						TRUE	9	0	2020	LIU ZS
						TRUE	11	0	2021	LOPEZ G
						TRUE	3	0	2022	LOPRINZI C
						TRUE	3	0	2019	LU W
						TRUE	6	0	2010	LU WEIDONG
						TRUE	2	0	2011	LUND IRENE
						TRUE	15	0	2011	LUNDEBERG T
						TRUE	4	0	2021	LUO X
						TRUE	17	0	2018	LYMAN GH
						TRUE	2	0	2008	MAA SH
						TRUE	3	0	2013	MACIOCIA G
						TRUE	4	0	2017	MACPHERSON HUGH
						TRUE	3	0	2018	MAEDA Y
						TRUE	2	0	2005	MANN F
						TRUE	6	0	2013	MANNI L
						TRUE	2	0	2008	MANSKY PJ
						TRUE	4	0	2014	MAO JUNJ
						TRUE	5	0	2008	MAO-YING QL
						TRUE	2	0	2011	MARANZANO E
						TRUE	4	0	2011	MAYER DJ
						TRUE	4	0	2022	MCCRARY JM
						TRUE	3	0	2017	MCKEON C
						TRUE	2	0	2006	MCMILLAN C
						TRUE	17	0	2007	MEHLING WE
						TRUE	14	0	2013	MENG ZQ
						TRUE	12	0	2011	MERCADANTE S
						TRUE	2	0	2001	MILLER DR
						TRUE	4	0	2021	MILLER KD
						TRUE	4	0	2021	MILLER KR
						TRUE	5	0	2012	MINTON O
						TRUE	2	0	2015	MOFFET HH
						TRUE	23	0	2015	MOHER D
						TRUE	8	0	2005	MONTGOMERY GH
						TRUE	2	0	2010	MOON DO
						TRUE	3	0	2019	MOORE RA
						TRUE	2	0	2015	MORALES L
						TRUE	4	0	2021	MORIN CM
						TRUE	2	0	2015	MORRIS KT
						TRUE	2	0	2010	MYERS SS
						TRUE	2	0	2011	MYSTAKIDOU K
						TRUE	2	0	2007	NAPADOW V
						TRUE	2	0	2009	NELSON HD
						TRUE	2	0	2009	NIR Y
						TRUE	2	0	2011	NYSTROM E
						TRUE	4	0	2006	OLSON K
						TRUE	3	0	2013	OREGAN D
						TRUE	2	0	2005	OTTOLINI MC
						TRUE	18	0	2013	PACHMAN DR
						TRUE	3	0	2021	PALESH OG
						TRUE	2	0	2009	PARK IB
						TRUE	3	0	2011	PARK J
						TRUE	3	0	2020	PARK JE
						TRUE	9	0	2019	PARK JH
						TRUE	3	0	2019	PARK JY
						TRUE	2	0	2009	PARK MB
						TRUE	6	0	2020	PARK SB
						TRUE	5	0	2006	PATERSON C
						TRUE	4	0	2020	PATIL S
						TRUE	2	0	2004	PATTERSON RE
						TRUE	6	0	2003	PEARL ML
						TRUE	6	0	2015	PENG HAO
						TRUE	19	0	2010	PFISTER DG
						TRUE	4	0	2010	PITTLER MH
						TRUE	2	0	2010	POLLO A
						TRUE	7	0	2007	POMERANZ B
						TRUE	11	0	2012	PORTENOY RK
						TRUE	2	0	2005	PORZIO G
						TRUE	6	0	2014	POSADZKI P
						TRUE	3	0	2021	POSTMA TJ
						TRUE	9	0	2006	POST-WHITE JANICE
						TRUE	2	0	2005	POULAIN P
						TRUE	3	0	2017	PRESANT CA
						TRUE	4	0	2022	PRINSLOO S
						TRUE	6	0	2011	QASEEM A
						TRUE	2	0	2010	QIN W
						TRUE	2	0	2002	QUELLA SK
						TRUE	3	0	2021	QUINLAN-WOODWARD J
						TRUE	3	0	2016	RAO RD
						TRUE	2	0	2012	RAPHAEL J
						TRUE	3	0	2017	RASTELLI AL
						TRUE	2	0	2007	REDD WH
						TRUE	2	0	2008	REINDL TK
						TRUE	6	0	2017	RITHIRANGSRIROJ K
						TRUE	6	0	2020	ROBERTS K
						TRUE	3	0	2017	ROILA F
						TRUE	2	0	2008	ROSCHKE J
						TRUE	6	0	2020	ROSTOCK M
						TRUE	5	0	2020	RUELA LD
						TRUE	3	0	2018	RUNNING A
						TRUE	7	0	2010	SAGAR SM
						TRUE	2	0	2009	SAMUELSSON H
						TRUE	2	0	2006	SAPER RB
						TRUE	2	0	2008	SATOR-KATZENSCHLAGER SM
						TRUE	3	0	2021	SAVARD J
						TRUE	4	0	2021	SAVARD MH
						TRUE	2	0	2010	SCHARF HP
						TRUE	2	0	2009	SCHRIJVERS D
						TRUE	6	0	2010	SCHULZ KF
						TRUE	3	0	2022	SCHWENK M
						TRUE	6	0	2001	SELLICK SM
						TRUE	6	0	2020	SEO BK
						TRUE	2	0	2009	SHAHI PK
						TRUE	3	0	2020	SHAMSEER L
						TRUE	2	0	2007	SHAPIRO SL
						TRUE	3	0	2017	SHARABI IS
						TRUE	2	0	2005	SHEN J
						TRUE	3	0	2020	SHEN L
						TRUE	2	0	2009	SHIMOYAMA M
						TRUE	3	0	2020	SHIN J
						TRUE	2	0	2011	SHUN SC
						TRUE	4	0	2014	SIEGEL R
						TRUE	6	0	2020	SIEGEL RL
						TRUE	2	0	2009	SILVA GA
						TRUE	2	0	2010	SIMCOCK R
						TRUE	2	0	2009	SIU FKW
						TRUE	3	0	2009	SLOAN JA
						TRUE	2	0	2006	SLOMAN R
						TRUE	6	0	2017	SMITH C
						TRUE	9	0	2018	SMITH EML
						TRUE	4	0	2022	SMITH TJ
						TRUE	3	0	2020	SOLIMAN C
						TRUE	2	0	2009	SOMMER C
						TRUE	7	0	2010	SON DJ
						TRUE	3	0	2022	SONG SY
						TRUE	2	0	2007	SPARREBOOM A
						TRUE	5	0	2006	SPECA M
						TRUE	7	0	2005	SPIEGEL D
						TRUE	2	0	2005	SPIEGEL H
						TRUE	9	0	2021	STAFF NP
						TRUE	2	0	2010	STANDISH LJ
						TRUE	3	0	2019	STEIN KD
						TRUE	4	0	2001	STEPHENSON NL
						TRUE	2	0	2008	STRANG P
						TRUE	3	0	2022	STRECKMANN F
						TRUE	3	0	2020	SU TF
						TRUE	5	0	2021	SWARM RA
						TRUE	3	0	2013	TAKAHASHI T
						TRUE	2	0	2009	TAKAISHI K
						TRUE	2	0	2011	TAKAKURA N
						TRUE	2	0	2011	TAKAKURA NOBUARI
						TRUE	2	0	2007	TANG NM
						TRUE	3	0	2018	TEDESCO D
						TRUE	2	0	2006	THOMAS K
						TRUE	2	0	2005	THOMPSON JW
						TRUE	3	0	2022	TOFTHAGEN C
						TRUE	2	0	2011	TONG YQ
						TRUE	7	0	2014	TOWLER P
						TRUE	2	0	2006	TREISH I
						TRUE	2	0	2011	TRINH KV
						TRUE	4	0	2006	TSAO JCI
						TRUE	2	0	2008	TSUCHIYA M
						TRUE	2	0	2008	TUKMACHI E
						TRUE	5	0	2008	ULETT GA
						TRUE	2	0	2011	URCH CE
						TRUE	2	0	2005	UVNASMOBERG K
						TRUE	12	0	2020	VAN DENBEUKEN-VANEVERDINGENMHJ
						TRUE	5	0	2008	VAS J
						TRUE	2	0	2006	VERHOEF MARJAJ
						TRUE	4	0	2001	VICKERS A
						TRUE	7	0	2008	VICKERS ANDREWJ
						TRUE	2	0	2009	VINCENT A
						TRUE	2	0	2001	WALKER LG
						TRUE	2	0	2001	WALL VJ
						TRUE	3	0	2011	WANG CC
						TRUE	11	0	2008	WANG SM
						TRUE	4	0	2022	WANG T
						TRUE	16	0	2018	WANG Y
						TRUE	11	0	2005	WEIGER WA
						TRUE	2	0	2005	WEINRICH SP
						TRUE	2	0	2005	WEN HL
						TRUE	4	0	2008	WHITE ADRIAN
						TRUE	6	0	2005	WHITE P
						TRUE	2	0	2006	WHITE PF
						TRUE	2	0	2005	WILD MR
						TRUE	2	0	2005	WILKIE DJ
						TRUE	2	0	2005	WILKINSON S
						TRUE	6	0	2008	WITT C
						TRUE	6	0	2021	WITT CLAUDIAM
						TRUE	21	0	2013	WITT CM
						TRUE	2	0	2007	WOLSKO PM
						TRUE	4	0	2013	WONG RHL
						TRUE	10	0	2008	WONG RKW
						TRUE	2	0	2008	WU HS
						TRUE	5	0	2007	WU MT
						TRUE	4	0	2021	WU XL
						TRUE	3	0	2018	WYATT G
						TRUE	2	0	2009	WYON Y
						TRUE	2	0	2011	XIA YS
						TRUE	4	0	2021	XU LL
						TRUE	3	0	2013	XU WEI-RU
						TRUE	4	0	2020	XU Y
						TRUE	4	0	2019	XUE CCL
						TRUE	2	0	2012	YANG EJ
						TRUE	4	0	2021	YANG Y
						TRUE	3	0	2017	YAO C
						TRUE	6	0	2017	YEH CH
						TRUE	2	0	2009	YIM YK
						TRUE	3	0	2019	YUN HYEONGJUN
						TRUE	4	0	2021	ZAJACZKOWSKA R
						TRUE	3	0	2007	ZELTZER LK
						TRUE	3	0	2019	ZENG YC
						TRUE	3	0	2018	ZHANG F
						TRUE	4	0	2022	ZHANG Q
						TRUE	6	0	2020	ZHANG S
						TRUE	2	0	2012	ZHANG SP
						TRUE	7	0	2019	ZHAO L
						TRUE	3	0	2019	ZHENG Z
						TRUE	3	0	2022	ZHI WI
						TRUE	3	0	2018	ZHOU W
						TRUE	8	0	2009	ZIGMOND AS
						TRUE	2	0	2010	ZUBIETA JK
						Citespace

## Sheet: Sheet3
	counts	centrality	year	author
TRUE	17	0.11	2009	LEE J
TRUE	12	0.11	2005	DENG G
TRUE	18	0.07	2014	MAO J
TRUE	8	0.06	2018	LI Y
TRUE	8	0.06	2010	COHEN L
TRUE	9	0.05	2007	CHEN Y
TRUE	8	0.05	2018	CHEN J
TRUE	7	0.05	2018	WANG Y
TRUE	8	0.04	2011	BAO T
TRUE	2	0.04	2020	JIN Y
TRUE	7	0.03	2019	WANG J
TRUE	6	0.03	2019	LIU C
TRUE	3	0.03	2003	BUSHUNOW P
TRUE	6	0.02	2003	LAO L
TRUE	5	0.02	2019	WANG X
TRUE	5	0.02	2018	ZHANG Y
TRUE	4	0.02	2019	GUO X
TRUE	4	0.02	2014	LI X
TRUE	3	0.02	2004	JANG S
TRUE	3	0.02	2015	CHO S
TRUE	3	0.02	2001	JOHNSTONE P
TRUE	10	0.01	2001	CASSILETH B
TRUE	7	0.01	2017	LIU Y
TRUE	7	0.01	2003	BERMAN B
TRUE	7	0.01	2013	LI J
TRUE	6	0.01	2019	LI Q
TRUE	6	0.01	2002	KIM H
TRUE	6	0.01	2002	KIM K
TRUE	5	0.01	2009	BOWMAN M
TRUE	5	0.01	2009	BRUNER D
TRUE	5	0.01	2014	GUO Y
TRUE	4	0.01	2020	WANG L
TRUE	4	0.01	2003	WONG R
TRUE	4	0.01	2014	LEE R
TRUE	3	0.01	2010	CHANG Y
TRUE	3	0.01	2018	LIN C
TRUE	3	0.01	2015	CHIEN T
TRUE	3	0.01	2004	KUO C
TRUE	2	0.01	2020	YANG L
TRUE	2	0.01	2012	BARG F
TRUE	2	0.01	2020	PARK S
TRUE	2	0.01	2010	CHO H
TRUE	2	0.01	2020	CHEN X
TRUE	2	0.01	2020	ZHANG J
TRUE	6	0	2012	WANG C
TRUE	6	0	2001	ERNST E
TRUE	6	0	2018	WU J
TRUE	5	0	2001	VICKERS A
TRUE	5	0	2011	ENBLOM A
TRUE	5	0	2007	KIM S
TRUE	5	0	2014	GARCIA M
TRUE	4	0	2014	MEGHANI S
TRUE	4	0	2011	BORJESON S
TRUE	4	0	2008	BENNETT M
TRUE	4	0	2006	BAUER B
TRUE	4	0	2019	YAN W
TRUE	4	0	2013	CHEN H
TRUE	4	0	2018	LI S
TRUE	4	0	2005	HAMMAR M
TRUE	4	0	2018	SHI X
TRUE	4	0	2009	BEN-ARYE E
TRUE	4	0	2016	WU W
TRUE	4	0	2012	BEITZ A
TRUE	3	0	2009	DEMICHELE A
TRUE	3	0	2009	FARRAR J
TRUE	3	0	2019	LIU B
TRUE	3	0	2020	LIU J
TRUE	3	0	2010	CAPODICE J
TRUE	3	0	2009	BREARLEY S
TRUE	3	0	2020	TU J
TRUE	3	0	2007	DUVVI H
TRUE	3	0	2004	BELLAS A
TRUE	3	0	2005	LEE H
TRUE	3	0	2004	KIM T
TRUE	3	0	2011	STEINECK G
TRUE	3	0	2020	ZHANG N
TRUE	3	0	2018	PIULSON L
TRUE	3	0	2020	XU L
TRUE	2	0	2003	MORROW G
TRUE	2	0	2014	BALNEAVES L
TRUE	2	0	2003	HICKOK J
TRUE	2	0	2014	WEI Q
TRUE	2	0	2020	ZHU X
TRUE	2	0	2010	BAEK Y
TRUE	2	0	2013	SCHROEDER S
TRUE	2	0	2019	DU J
TRUE	2	0	2020	YU M
TRUE	2	0	2020	QI Y
TRUE	2	0	2020	ZHAO L
TRUE	2	0	2017	ZHAO H
TRUE	2	0	2019	LIANG Y
TRUE	2	0	2004	LAFFERTY W
TRUE	2	0	2018	ZENG Y
TRUE	2	0	2019	LIU H
TRUE	2	0	2010	ROSENTHAL D
TRUE	2	0	2019	SHAO X
TRUE	2	0	2019	ZHOU J
TRUE	2	0	2020	GUO J
TRUE	2	0	2009	DOBOS G
TRUE	2	0	2020	YANG Y
TRUE	2	0	2020	YANG J
TRUE	2	0	2018	ZHI W
TRUE	2	0	2018	WANG D
TRUE	2	0	2015	BAE K
TRUE	2	0	2020	ZHAO B
TRUE	2	0	2018	TSAI S
TRUE	2	0	2013	CHAN Y
TRUE	2	0	2020	FU S
TRUE	2	0	2009	CONBOY L
TRUE	2	0	2020	QIAN J
TRUE	2	0	2008	ABRAMS D
TRUE	2	0	2020	FAN L
TRUE	2	0	2017	SHALOM-SHARABI I
TRUE	2	0	2006	DIBBLE S
TRUE	2	0	2011	BAGNALL A
TRUE	2	0	2013	HE J
TRUE	2	0	2009	ALRAEK T
TRUE	2	0	2018	VERTOSICK E
TRUE	2	0	2020	YAN C
TRUE	2	0	2019	FANG J
TRUE	2	0	2019	FANG C
TRUE	2	0	2011	PALEY C
TRUE	2	0	2018	HERSHMAN D
TRUE	2	0	2020	LIN L
TRUE	2	0	2019	CHEN L
TRUE	2	0	2019	CHEN C
TRUE	2	0	2011	JOHNSON M
TRUE	2	0	2020	SONG S
TRUE	2	0	2013	YOON S
TRUE	2	0	2017	LIN W
TRUE	2	0	2018	LIN Y
TRUE	2	0	2006	GOTTSCHLING S
TRUE	2	0	2020	LI D
TRUE	2	0	2001	NIEMTZOW R
TRUE	2	0	2013	SJOBERG D
TRUE	2	0	2020	LIOU K
TRUE	2	0	2014	XIE S
TRUE	2	0	2017	TIAN J
TRUE	2	0	2019	LI B
TRUE	2	0	2017	ZHANG X
TRUE	2	0	2020	ZHANG W
TRUE	2	0	2016	BOVBJERG D
TRUE	2	0	2017	LEV E
TRUE	2	0	2011	BURNSTOCK G
TRUE	2	0	2012	CARDINALE F
TRUE	2	0	2012	AL-GIZAWIY M
TRUE	2	0	2012	SAGAR S
TRUE	2	0	2014	CHEN Z
TRUE	2	0	2020	CHEN W
TRUE	2	0	2017	SCHIFF E
TRUE	2	0	2017	KEINAN-BOKER L
TRUE	2	0	2009	CHOI S
TRUE	2	0	2012	CHOI T
TRUE	2	0	2017	HUANG Y
TRUE	2	0	2015	BUONGIORNO A
TRUE	2	0	2012	ARMSTRONG K
TRUE	2	0	2014	BACCETTI S
TRUE	2	0	2020	LAN X
TRUE	2	0	2020	CHENG Y
TRUE	2	0	2011	JOHNSSON A
TRUE	2	0	2019	LEE S
TRUE	2	0	2010	LEE M
TRUE	2	0	2009	LEE K
TRUE	2	0	2009	LEE E
TRUE	2	0	2020	LU S
TRUE	2	0	2018	GREENLEE H
TRUE	2	0	2015	KIM W
TRUE	2	0	2018	LEE Y
TRUE	2	0	2010	AWAD D
TRUE	2	0	2017	LAVIE O
TRUE	2	0	2019	ZHANG H
TRUE	2	0	2017	LING W
TRUE	2	0	2019	ZHANG F
TRUE	2	0	2013	YEUNG K
TRUE	2	0	2019	ZHANG Q
TRUE	2	0	2013	COLETON M
TRUE	2	0	2017	SAMUELS N
TRUE	2	0	2013	OH B
TRUE	2	0	2020	LU Z
TRUE	2	0	2010	LU W
TRUE	2	0	2014	WU H
TRUE	2	0	2016	NG B
TRUE	2	0	2018	XU F
TRUE	2	0	2020	XU H
TRUE	2	0	2020	SHEN X
TRUE	2	0	2018	SPANO M
TRUE	2	0	2019	SUN J
TRUE	2	0	2019	HUANG C
TRUE	2	0	2002	ALLEN C
TRUE	2	0	2018	LOPEZ G
TRUE	2	0	2014	HADDAD R
TRUE	1	0	2000	MORRISON R
TRUE	1	0	2000	FONNEBO V
TRUE	1	0	2003	DUBREUIL-LEMAIRE M
TRUE	1	0	2005	KRAMER Z
TRUE	1	0	2011	AVINS A
TRUE	1	0	2009	CRAVEN O
TRUE	1	0	2012	ACKERMAN S
TRUE	1	0	2017	BROWN M
TRUE	1	0	2007	BROWN J
TRUE	1	0	2010	DIZ DIOS P
TRUE	1	0	2003	KRESS H
TRUE	1	0	2000	BODIN A
TRUE	1	0	2003	MARBACH J
TRUE	1	0	2005	SCHMIDT K
TRUE	1	0	2012	CHEW L
TRUE	1	0	2016	BLACKBURN H
TRUE	1	0	2020	ABAVISANI M
TRUE	1	0	2003	AMERONGEN A
TRUE	1	0	2008	DOWNEY R
TRUE	1	0	2015	BOYLE F
TRUE	1	0	2019	AHMAD K
TRUE	1	0	2018	AHMAD M
TRUE	1	0	2001	GORDON V
TRUE	1	0	2003	BABJAK A
TRUE	1	0	2003	CYMET T
TRUE	1	0	2005	QAZI R
TRUE	1	0	2007	HECHT F
TRUE	1	0	2019	BAEK S
TRUE	1	0	2007	ACREE M
TRUE	1	0	2016	BERGKVIST L
TRUE	1	0	2006	CHYU L
TRUE	1	0	2011	CAO B
TRUE	1	0	2004	BERNSTEIN C
TRUE	1	0	2007	JACOB M
TRUE	1	0	2016	BRIETZKE A
TRUE	1	0	2007	FAILY J
TRUE	1	0	2013	BARTSCH H
TRUE	1	0	2008	BERNATECK M
TRUE	1	0	2007	KINKADE S
TRUE	1	0	2015	CAO P
TRUE	1	0	2016	ASPREY A
TRUE	1	0	2002	REMINGTON P
TRUE	1	0	2004	RAWSTHORNE P
TRUE	1	0	2017	ABDULLAH A
TRUE	1	0	2000	CAUFFIELD J
TRUE	1	0	2013	BONG D
TRUE	1	0	2001	MAY B
TRUE	1	0	2019	ASMUSSEN S
TRUE	1	0	2007	CHAPMAN J
TRUE	1	0	2003	KLAUSNER J
TRUE	1	0	2013	ATKIN K
TRUE	1	0	2006	HARTMANN R
TRUE	1	0	2017	BOYCE L
TRUE	1	0	2014	BADROS A
TRUE	1	0	2003	BENETKA G
TRUE	1	0	2004	KO J
TRUE	1	0	2007	COOLEY M
TRUE	1	0	2008	BECKER M
TRUE	1	0	2017	BUDGELL B
TRUE	1	0	2017	BHAGRA A
TRUE	1	0	2001	WEAVER M
TRUE	1	0	2009	AHN K
TRUE	1	0	2016	BELLO-KLEIN A
TRUE	1	0	2019	ANG X
TRUE	1	0	2011	JIAN-LI C
TRUE	1	0	2009	BORUD E
TRUE	1	0	2009	EGGEN A
TRUE	1	0	2000	CARLSSON C
TRUE	1	0	2009	CHAO L
TRUE	1	0	2006	BURKE A
TRUE	1	0	2002	JEONG H
TRUE	1	0	2009	AHN A
TRUE	1	0	2017	BEER A
TRUE	1	0	2010	BEI W
TRUE	1	0	2004	LAI Y
TRUE	1	0	2008	BOOTH S
TRUE	1	0	2014	BELL A
TRUE	1	0	2014	CHANG M
TRUE	1	0	2018	ANDERSON M
TRUE	1	0	2019	APRYANI E
TRUE	1	0	2000	LUNDEBERG T
TRUE	1	0	2004	SCHUMACHER H
TRUE	1	0	2008	GAYNOR J
TRUE	1	0	2003	PICHARD-LEANDRI E
TRUE	1	0	2014	AN L
TRUE	1	0	2002	HARRIS P
TRUE	1	0	2005	GRIGGS J
TRUE	1	0	2011	INDURU R
TRUE	1	0	2006	GREMBOWSKI D
TRUE	1	0	2000	RUSY L
TRUE	1	0	2008	GINEX P
TRUE	1	0	2011	FISHER J
TRUE	1	0	2010	BARRETO P
TRUE	1	0	2003	HILL C
TRUE	1	0	2010	DOHERTY-GILMAN A
TRUE	1	0	2016	BRUNO R
TRUE	1	0	2000	BLOM M
TRUE	1	0	2016	BIAN Z
TRUE	1	0	2017	AUDE A
TRUE	1	0	2006	AIRAKSINEN O
TRUE	1	0	2005	FLEURMOND J
TRUE	1	0	2017	BEN-HORIN I
TRUE	1	0	2004	NA D
TRUE	1	0	2011	BA-SI O
TRUE	1	0	2008	BERRANG J
TRUE	1	0	2006	CHERKIN D
TRUE	1	0	2018	BEN-DAVID M
TRUE	1	0	2019	ARGENONE A
TRUE	1	0	2018	BLINDER V
TRUE	1	0	2014	BAUER-WU S
TRUE	1	0	2011	HAN I
TRUE	1	0	2015	BAE H
TRUE	1	0	2018	BEN-AMI S
TRUE	1	0	2008	FLORES R
TRUE	1	0	2018	AMRAOUI J
TRUE	1	0	2008	GE A
TRUE	1	0	2010	BAE Y
TRUE	1	0	2009	ASTRAND L
TRUE	1	0	2005	PISL Z
TRUE	1	0	2019	ALLANO G
TRUE	1	0	2003	KIRSHNER J
TRUE	1	0	2013	BALLARD K
TRUE	1	0	2006	BROX J
TRUE	1	0	2003	FLYNN P
TRUE	1	0	2006	CHAN S
TRUE	1	0	2003	ALIMI D
TRUE	1	0	2002	TRENTHAM-DIETZ A
TRUE	1	0	2014	BASAL C
TRUE	1	0	2004	HAN K
TRUE	1	0	2019	ALI U
TRUE	1	0	2006	CHOO S
TRUE	1	0	2010	DEAN-CLOWER E
TRUE	1	0	2011	ASADI L
TRUE	1	0	2018	BLEUSE J
TRUE	1	0	2019	BAEUMLER P
TRUE	1	0	2001	INOUYE W
TRUE	1	0	2008	FISCHER M
TRUE	1	0	2014	BECORPI A
TRUE	1	0	2013	CHO W
TRUE	1	0	2006	DYE C
TRUE	1	0	2015	CHIANG Y
TRUE	1	0	2009	DOWECK I
TRUE	1	0	2010	BRAFMAN L
TRUE	1	0	2010	CHIANG J
TRUE	1	0	2006	GAO F
TRUE	1	0	2013	AGULNIK J
TRUE	1	0	2007	CHERNECKY C
TRUE	1	0	2011	HAI-ZHOU Y
TRUE	1	0	2011	INGVAR M
TRUE	1	0	2017	BOUHNIK A
TRUE	1	0	2004	PARK D
TRUE	1	0	2018	ABDI S
TRUE	1	0	2008	CASSILETHA B
TRUE	1	0	2000	NAVANDER C
TRUE	1	0	2011	JIE G
TRUE	1	0	2016	BATTAT N
TRUE	1	0	2003	JONES G
TRUE	1	0	2013	ATTA J
TRUE	1	0	2016	ANTOUN J
TRUE	1	0	2005	NEDSTRAND E
TRUE	1	0	2015	CAPOZZA S
TRUE	1	0	2004	BADEN A
TRUE	1	0	2000	NESS J
TRUE	1	0	2014	AXELSSON C
TRUE	1	0	2000	AXEMO P
TRUE	1	0	2003	KOZEK-LANGENECKER S
TRUE	1	0	2019	ADAMZIK M
TRUE	1	0	2014	CAMPBELL M
TRUE	1	0	2007	BOSTROM A
TRUE	1	0	2012	CAMPBELL L
TRUE	1	0	2000	PAN C
TRUE	1	0	2014	BAUML J
TRUE	1	0	2016	BORSOTTI G
TRUE	1	0	2002	NEWCOMB P
TRUE	1	0	2005	ROSCOE J
TRUE	1	0	2012	CAMPBELL C
TRUE	1	0	2008	BAINS M
TRUE	1	0	2012	CASAZZA B
TRUE	1	0	2003	NAYAK S
TRUE	1	0	2010	BAKER F
TRUE	1	0	2015	BAKER B
TRUE	1	0	2016	CAMPBELL G
TRUE	1	0	2012	CHO C
TRUE	1	0	2014	BALLEGAARD S
TRUE	1	0	2016	BRADY C
TRUE	1	0	2007	KUMAR N
TRUE	1	0	2011	GROSSMAN S
TRUE	1	0	2011	GILMOUR J
TRUE	1	0	2019	AHSAN M
TRUE	1	0	2007	ACQUAH J
TRUE	1	0	2013	AFFUSO T
TRUE	1	0	2013	CHUMSRI S
TRUE	1	0	2002	POLSTON G
TRUE	1	0	2002	MARTIN P
TRUE	1	0	2000	EHRENROTH B
TRUE	1	0	2006	DONG Z
TRUE	1	0	2016	CAMPOS-CARRARO C
TRUE	1	0	2010	COELHO CARDOZO F
TRUE	1	0	2019	ARRIETA O
TRUE	1	0	2015	CARTMEL B
TRUE	1	0	2013	BEITH J
TRUE	1	0	2005	CASTANO E
TRUE	1	0	2004	SHIN Y
TRUE	1	0	2018	BIRCH S
TRUE	1	0	2014	AI B
TRUE	1	0	2016	BAI J
TRUE	1	0	2008	BAUSEWEIN C
TRUE	1	0	2005	HABEK J
TRUE	1	0	2015	CHIEN L
TRUE	1	0	2016	ARGENBRIGHT C
TRUE	1	0	2004	SHIN M
TRUE	1	0	2005	HABEK D
TRUE	1	0	2011	AUNG S
TRUE	1	0	2004	PATTERSON R
TRUE	1	0	2016	BEAUMONT J
TRUE	1	0	2008	FINK M
TRUE	1	0	2019	AZHEN Y
TRUE	1	0	2017	BARAZ S
TRUE	1	0	2012	CHA M
TRUE	1	0	2012	BERK L
TRUE	1	0	2012	DEGELMAN M
TRUE	1	0	2007	KUNDU A
TRUE	1	0	2007	LI A
TRUE	1	0	2015	CHA S
TRUE	1	0	2007	GOMEZ J
TRUE	1	0	2006	EZZO J
TRUE	1	0	2007	BURNS B
TRUE	1	0	2003	MOORE D
TRUE	1	0	2005	LIND B
TRUE	1	0	2015	CRISTOFARO G
TRUE	1	0	2016	BURNS V
TRUE	1	0	2000	CARSTENSEN H
TRUE	1	0	2015	AHMED E
TRUE	1	0	2001	HAHN M
TRUE	1	0	2006	GEILEN W
TRUE	1	0	2005	MONTI D
TRUE	1	0	2012	BRAMBLE M
TRUE	1	0	2007	JACOBS B
TRUE	1	0	2012	DESAI K
TRUE	1	0	2011	COHEN M
TRUE	1	0	2013	CAI L
TRUE	1	0	2015	BOSES S
TRUE	1	0	2017	BENDIANE M
TRUE	1	0	2003	ATKINS J
TRUE	1	0	2017	CAI H
TRUE	1	0	2013	BLAND M
TRUE	1	0	2018	BOHLKE K
TRUE	1	0	2008	GRAEBER S
TRUE	1	0	2016	BUONO D
TRUE	1	0	2015	ALPONTI R
TRUE	1	0	2009	BELLINGHIERI G
TRUE	1	0	2004	CHEN T
TRUE	1	0	2012	CHEN S
TRUE	1	0	2017	CAI Z
TRUE	1	0	2003	LANGER G
TRUE	1	0	2012	COWAN M
TRUE	1	0	2008	CONGDON S
TRUE	1	0	2017	BACK M
TRUE	1	0	2013	ARMSTRONG D
TRUE	1	0	2010	CHOI D
TRUE	1	0	2017	BILOTTA F
TRUE	1	0	2004	CHU T
TRUE	1	0	2018	BIFANO S
TRUE	1	0	2016	BOYD C
TRUE	1	0	2003	FERMAND-BRULE S
TRUE	1	0	2011	HUBBARD A
TRUE	1	0	2018	AWDISHU L
TRUE	1	0	2004	HSIEH L
TRUE	1	0	2009	CHENG M
TRUE	1	0	2014	CHAE Y
TRUE	1	0	2006	BARDIA A
TRUE	1	0	2008	DODD M
TRUE	1	0	2013	BETTS K
TRUE	1	0	2015	CHENG X
TRUE	1	0	2004	HWANG B
TRUE	1	0	2005	FILSHIE J
TRUE	1	0	2007	HOFFMAN C
TRUE	1	0	2005	MATTESON S
TRUE	1	0	2000	NORHEIM A
TRUE	1	0	2002	KIM B
TRUE	1	0	2011	JIANG J
TRUE	1	0	2019	ANAND K
TRUE	1	0	2001	PENG Y
TRUE	1	0	2014	BERGMANN A
TRUE	1	0	2006	CUI K
TRUE	1	0	2012	CHAU C
TRUE	1	0	2000	FUGH-BERMAN A
TRUE	1	0	2004	KIM I
TRUE	1	0	2016	BHOSLE J
TRUE	1	0	2008	ARMSTRONG T
TRUE	1	0	2015	CROGHAN I
TRUE	1	0	2012	DE BOCK G
TRUE	1	0	2014	BADILLO M
TRUE	1	0	2005	PENG P
TRUE	1	0	2015	CROGHAN K
TRUE	1	0	2004	KIM Y
TRUE	1	0	2009	BRUEGGMANN D
TRUE	1	0	2020	AFSHARI FARD M
TRUE	1	0	2010	CRONIN A
TRUE	1	0	2018	ANSHASI H
TRUE	1	0	2006	DRIEVER P
TRUE	1	0	2000	LEIPZIG R
TRUE	1	0	2011	HARRISON C
TRUE	1	0	2013	CECATTO R
TRUE	1	0	2004	BURGMANN T
TRUE	1	0	2000	MADEGARD-LIND I
TRUE	1	0	2014	ALEXANIAN R
TRUE	1	0	2006	CEDRASCHI C
TRUE	1	0	2013	BU J
TRUE	1	0	2017	BU H
TRUE	1	0	2006	BARTON D
TRUE	1	0	2011	DONALD G
TRUE	1	0	2008	GRAF N
TRUE	1	0	2010	CREW K
TRUE	1	0	2020	AGAR M
TRUE	1	0	2007	DANAO L
TRUE	1	0	2003	CARTER A
TRUE	1	0	2008	GILBERT M
TRUE	1	0	2010	CHUNG I
TRUE	1	0	2014	BRECKONS M
TRUE	1	0	2015	CHUNG V
TRUE	1	0	2019	BAO B
TRUE	1	0	2002	SCHNITZER T
TRUE	1	0	2004	STANDISH L
TRUE	1	0	2000	WEISMAN S
TRUE	1	0	2014	BAO Y
TRUE	1	0	2006	CHUA K
TRUE	1	0	2004	JUAN H
TRUE	1	0	2006	BEHRENS C
TRUE	1	0	2011	JUN L
